# Supplementary material for: Merging neural stimulation and exoskeletons to enhance sensorimotor hand functions after brain or spinal cord injury
Source: Sci Adv. 2026 Jun 19;12(25):eady3144. doi: 10.1126/sciadv.ady3144 (PMC13281789; doi:10.1126/sciadv.ady3144)
Supplement: Supplementary file 2 — Movies S1 to S4 [file sciadv.ady3144_movies_s1_to_s4.zip]

Archive with 4 entries (4 files):
- ady3144_movie_s1.avi
- ady3144_movie_s2.avi
- ady3144_movie_s3.avi
- ady3144_movie_s4.avi
